# Supplementary material for: A novel Tetrahymena thermophila sterol C-22 desaturase belongs to the fatty acid hydroxylase/desaturase superfamily
Source: J Biol Chem. 2022 Aug 18;298(10):102397. doi: 10.1016/j.jbc.2022.102397 (PMC9485055; doi:10.1016/j.jbc.2022.102397)
Supplement: Table S1 [file mmc2.xlsx]

## Sheet: Hoja1
	Table S1	Details sequences used for generation of DES22 recombinant strains
	C9290KO	UP	From	TATCATTTTTAGTGAAATAATCTTTGATACATTATATCTTTCTTTTGTTGTAGTGAAAAT
	TTHERM_00129290 (I7M1E1)		To	TAACTATTTTTCATTCCCACTTAGAGATCTTTTGATCAACTGTCTTGAAAGGTCCCCAAGTGCAAACTCTA
		DOWN	From	TTTTTTCCTTAATTTTGTTTTTATATATGAAATATAAAAAGTTATTTATAATTTAAAATATTCGTA
			To	AAATGTATTGAAAATTTTCAAATTCTAATGATTTATCTAGCCTCCCAGTCAAGAAATCTCGAG
	C5010KO	UP	From	ATCTTTTTTTTGTACTTTTTAATACAAAATATGTTCAATAATAATAATATTAAACACATTGATAATA
	TTHERM_00085010 (Q236U7)		To	AAAATTTTCTTTTTAAAGATTGAAACTAACATATAATTAAAATAAACGAAAGCAATTTAA
		DOWN	From	ATTTAATTATTTATTTATATCTTTTAAAAATAATATTTAATTGAATTTTATTAATTATTTAGATGTGATGGG
			To	AATGTTTTTTTCTTTTATTTAATAAAAAGGAAGTCAAATAATTAGTAAAAGATATTTCTCGAG
	Co-deletion	1.03 kb sequence	From	CTTTTCTTCGAAAGATAAATCCTAATTTAAGACCATTTTTTATGCTAAAACATCATAGTT
	TTHERM_00129290		To	ATTGATCCATCTAGAGATAATAAAAATAATACCAGTACCGTTTGTACC
	C9290GFP	UP	From	GCTGGCCTTTACAAGGAACCTTATACTTTCTTAAGTAAGATATTTAACTGGTGGATTGGTT
	TTHERM_00129290 (I7M1E1)		To	AAGGAATTCATCAAAAGAAGACTTAGAGTTTGCACTTGGGGACCTTTCAAGACAGTTGATCAAA
		DOWN	From	CCTGTAAGCGTATGTTTTATTTTAAAATCTTATCTTTTTTAATTTGATTAATATTTCTGATAAAAAAT
			To	ATTGAATATTTTTATTTTACAAAAATAAATTGTATTATACTGATTGATTTGATACGTTAAATTTTTGC
	C5010GFP	UP	From	GGCAAGTCTCTTTACAAAGAACCTTATGGAATCCTCTTCCAAAATGTTTTCAACTGGTTCAT
	TTHERM_00085010 (Q236U7)		To	GTTAGAGCATGCACATGGGGCCCATTCCAAAATGTATAATCTTCATCAAAAACTGGATCCGCG
		DOWN	From	CAAAATGGTGTAAAATAATTAGTAAGAATTATGATTTTTAATTTTTACATTAATTTGATTATTATAGTT
			To	AATTTAAGCTTTTAAATTTGATATTATTGACACGTAGAAAGAAAGCTCAGGTACCATCTAG
