# Supplementary material for: A novel Tetrahymena thermophila sterol C-22 desaturase belongs to the fatty acid hydroxylase/desaturase superfamily
Source: J Biol Chem. 2022 Aug 18;298(10):102397. doi: 10.1016/j.jbc.2022.102397 (PMC9485055; doi:10.1016/j.jbc.2022.102397)
Supplement: Table S2 [file mmc3.xlsx]

## Sheet: Sequences used
	Sequences used for different bioinformatic analysis
			Use
	Logo	Organisms	FADs Logo	C22 Tree	CDS Ciliate FADs	CodeML	CUB
	TTHERM_00085010 / TETTS23431	Tetrahymena thermophila	C22	C22 Tree	CDS Ciliate FADs	CodeML	CUB
	TTHERM_00129290 / TETTS20769	Tetrahymena thermophila	C22	C22 Tree	CDS Ciliate FADs	CodeML	CUB
	TTHERM_00331050 / TETTS15448	Tetrahymena thermophila	C22	C22 Tree	CDS Ciliate FADs	CodeML	CUB
	TTHERM_01133950 / TETTS02050	Tetrahymena thermophila	C22	C22 Tree	CDS Ciliate FADs	CodeML	CUB
	ASPCL01681	Aspergillus clavatus	C22	C22 Tree
	ASPCL03231	Aspergillus clavatus	C22	C22 Tree
	ASPFN01381	Aspergillus flavus	C22	C22 Tree
	ASPGL00135	Aspergillus glaucus	C22	C22 Tree
	ASPOR08713	Aspergillus oryzae	C22	C22 Tree
	ASPTN08341	Aspergillus terreus	C22	C22 Tree
	AURPU05097	Aureobasidium pullulans	C22	C22 Tree
	BATDE06187	Batrachochytrium dendrobatidis	C22	C22 Tree
	BATDJ06187	Batrachochytrium dendrobatidis	C22	C22 Tree
	BIGNC00553	Bigelowiella natans	C22	C22 Tree
	BIGNC18670	Bigelowiella natans	C22	C22 Tree
	BURSC06398	Burkholderia sp.	C22	C22 Tree
	CHIPD00148	Chitinophaga pinensis	C22	C22 Tree
	CHLRE09108	Chlamydomonas reinhardtii	C22	C22 Tree
	CHLVA03021	Chlorella variabilis	C22	C22 Tree
	COCIM03886	Coccidioides immitis	C22	C22 Tree
	COCLU04630	Cochliobolus lunatus	C22	C22 Tree
	COCSN04448	Cochliobolus sativus	C22	C22 Tree
	COLGR11895	Colletotrichum graminicola	C22	C22 Tree
	COLSU08357	Colletotrichum sublineola	C22	C22 Tree
	CONA109049	Coniosporium apollinis	C22	C22 Tree
	CORMM09518	Cordyceps militaris	C22	C22 Tree
	CRYPA09281	Cryphonectria parasitica	C22	C22 Tree
	CYTH302028	Cytophaga hutchinsonii	C22	C22 Tree
	DOTSN05178	Dothistroma septosporum	C22	C22 Tree
	DOTSN05902	Dothistroma septosporum	C22	C22 Tree
	DOTSN11066	Dothistroma septosporum	C22	C22 Tree
	EMEND00012	Emericella nidulans	C22	C22 Tree
	EMEND05745	Emericella nidulans	C22	C22 Tree
	EMENI00685	Emericella nidulans	C22	C22 Tree
	EMENI06593	Emericella nidulans	C22	C22 Tree
	EMIHU17510	Emiliania huxleyi	C22	C22 Tree
	EMIHU21017	Emiliania huxleyi	C22	C22 Tree
	FUSC112812	Fusarium oxysporum	C22	C22 Tree
	FUSO402567	Fusarium oxysporum	C22	C22 Tree
	GIBM714100	Gibberella moniliformis	C22	C22 Tree
	GIBZA04536	Gibberella zeae	C22	C22 Tree
	GUITH06109	Guillardia theta	C22	C22 Tree
	GUITH10022	Guillardia theta	C22	C22 Tree
	GUITH17425	Guillardia theta	C22	C22 Tree
	HALH100880	Haliscomenobacter hydrossis	C22	C22 Tree
	HYPAI05024	Hypocrea atroviridis	C22	C22 Tree
	HYPJE06584	Hypocrea jecorina	C22	C22 Tree
	HYPVG03402	Hypocrea virens	C22	C22 Tree
	KLEFL03643	Klebsormidium flaccidum	C22	C22 Tree
	LEPMJ06692	Leptosphaeria maculans	C22	C22 Tree
	MAGGR05320	Magnaporthe grisea	C22	C22 Tree
	MAGO709781	Magnaporthe oryzae	C22	C22 Tree
	MAGP605978	Magnaporthiopsis poae	C22	C22 Tree
	MICCC04574	Micromonas commoda	C22	C22 Tree
	MICPC00294	Micromonas pusilla	C22	C22 Tree
	NAEGR07775	Naegleria gruberi	C22	C22 Tree
	NECHA06645	Nectria haematococca	C22	C22 Tree
	NECHA07010	Nectria haematococca	C22	C22 Tree
	NEOFI01183	Neosartorya fischeri	C22	C22 Tree
	NEOFI08709	Neosartorya fischeri	C22	C22 Tree
	ASPFU03406	Neosartorya fumigata	C22	C22 Tree
	NEUCR05205	Neurospora crassa	C22	C22 Tree
	NEUT900128	Neurospora tetrasperma	C22	C22 Tree
	OSTTA06391	Ostreococcus tauri	C22	C22 Tree
	PARBA03909	Paracoccidioides lutzii	C22	C22 Tree
	PASFU00138	Passalora fulva	C22	C22 Tree
	PASFU04396	Passalora fulva	C22	C22 Tree
	PASFU13509	Passalora fulva	C22	C22 Tree
	PENCH05482	Penicillium chrysogenum	C22	C22 Tree
	PENIT01893	Penicillium italicum	C22	C22 Tree
	PENIT04802	Penicillium italicum	C22	C22 Tree
	PENRW00960	Penicillium rubens	C22	C22 Tree
	PESFW04292	Pestalotiopsis fici	C22	C22 Tree
	PESFW11727	Pestalotiopsis fici	C22	C22 Tree
	PHAND01020	Phaeosphaeria nodorum	C22	C22 Tree
	PHANO08782	Phaeosphaeria nodorum	C22	C22 Tree
	PSEPJ03025	Pseudocohnilembus persalinus	C22	C22 Tree
	PYRTR07030	Pyrenophora tritici-repentis	C22	C22 Tree
	PYROM06357	Pyronema omphalodes	C22	C22 Tree
	SCLS112158	Sclerotinia sclerotiorum	C22	C22 Tree
	SPHMS09748	Sphaerulina musiva	C22	C22 Tree
	SPILD06444	Spirosoma linguale	C22	C22 Tree
	TALSN12043	Talaromyces stipitatus	C22	C22 Tree
	TREME07258	Tremella mesenterica	C22	C22 Tree
	TRIHA01952	Trichoderma harzianum	C22	C22 Tree
	TURPD03634	Turneriella parva	C22	C22 Tree
	VOLCA04660	Volvox carteri	C22	C22 Tree
	ZYMTR07251	Zymoseptoria tritici	C22	C22 Tree
	ASPAC00339	Aspergillus aculeatus	C22	C22 Tree
	O60427	Homo sapiens	FE FAD	C22 Tree
	O31250	Acinetobacter baylyi	Alk B
	Q0VKZ3	Alcanivorax borkumensis	Alk B
	Q0VTH3	Alcanivorax borkumensis	Alk B
	YP_102417	Burkholderia mallei	Alk B
	YP_334185.1	Burkholderia pseudomallei	Alk B
	205791	Chlamydomonas reinhardtii	Alk B
	CMM273C	Cyanidioschyzon merolae	Alk B
	NP_217769	Mycobacterium tuberculosis	Alk B
	O05895	Mycobacterium tuberculosis	Alk B
	Q6H941	Pseudomonas aeruginosa	Alk B
	Q9I0R2	Pseudomonas aeruginosa	Alk B
	P12691	Pseudomonas oleovorans	Alk B
	Q9WWW6	Pseudomonas putida	Alk B
	51.m00160	Tetrahymena thermophila	Alk B
	94.m00111	Tetrahymena thermophila	Alk B
	XP_002945767	Volvox carteri	Alk B
	Q3EBF7	Arabidopsis thaliana	FE FAD
	Q9ZRP7	Arabidopsis thaliana	FE FAD
	O04353	Borago officinalis	FE FAD
	Q9FR82	Borago officinalis	FE FAD
	G5EG11	Caenorhabditis elegans	FE FAD
	Q23221	Caenorhabditis elegans	FE FAD
	Q5AEK8	Candida albicans	FE FAD
	Q9LEM9	Ceratodon purpureus	FE FAD
	Q9LEN0	Ceratodon purpureus	FE FAD
	Q9DEX7	Danio rerio	FE FAD
	Q9SWQ9	Euglena gracilis	FE FAD
	Q43469	Helianthus annuus	FE FAD
	O95864	Homo sapiens	FE FAD
	Q8NKG8	Kluyveromyces lactis	FE FAD
	Q920L1	Mus musculus	FE FAD
	Q9Z0R9	Mus musculus	FE FAD
	A4UVI1	Papio anubis	FE FAD
	Q9ZNW2	Physcomitrella patens	FE FAD
	Q920R3	Rattus norvegicus	FE FAD
	Q9Z122	Rattus norvegicus	FE FAD
	A4KDP0	Rebecca salina	FE FAD
	A4KDP1	Rebecca salina	FE FAD
	Q4G2T3	Thalassiosira pseudonana	FE FAD
	Q8S3C1	Thraustochytrium sp.	FE FAD
	P48623	Arabidopsis thaliana	ME FAD
	P46313	Arabidopsis thaliana	ME FAD
	Q54794	Arthrospira platensis	ME FAD
	P48624	Brassica napus	ME FAD
	Q9AT72	Calendula officinalis	ME FAD
	P48625	Glycine max	ME FAD
	P48630	Glycine max	ME FAD
	P48631	Glycine max	ME FAD
	Q59J82	Mortierella alpina	ME FAD
	Q9Y8H5	Mortierella alpina	ME FAD
	P48626	Nicotiana tabacum	ME FAD
	Q84UB8	Punica granatum	ME FAD
	A3F5L3	Sorghum bicolor	ME FAD
	P20388	Synechocystis sp.	ME FAD
	I7MA19	Tetrahymena thermophila	ME FAD
	Q84UC0	Trichosanthes kirilowii	ME FAD
	Q8GZC3	Vernicia fordii	ME FAD
	Q9ZPH4	Arabidopsis thaliana	Sphingolipid D4
	Q3ZBY7	Bos taurus	Sphingolipid D4
	Q0II71	Bos taurus	Sphingolipid D4
	G5EC63	Caenorhabditis elegans	Sphingolipid D4
	O44186	Caenorhabditis elegans	Sphingolipid D4
	Q5AJX2	Candida albicans	Sphingolipid D4
	Q5F3C1	Gallus gallus	Sphingolipid D4
	O15121	Homo sapiens	Sphingolipid D4
	Q6QHC5	Homo sapiens	Sphingolipid D4
	Q8R2F2	Mus musculus	Sphingolipid D4
	O09005	Mus musculus	Sphingolipid D4
	Q6H5U3	Oryza sativa	Sphingolipid D4
	Q5XIF5	Rattus norvegicus	Sphingolipid D4
	Q564G3	Rattus norvegicus	Sphingolipid D4
	O59715	Schizosaccharomyces pombe	Sphingolipid D4
	Q68FB8	Xenopus tropicalis	Sphingolipid D4
	Q9LVZ3	Arabidopsis thaliana	Stearoyl-CoA
	O65797	Arabidopsis thaliana	Stearoyl-CoA
	Q9LND9	Arabidopsis thaliana	Stearoyl-CoA
	Q9LND8	Arabidopsis thaliana	Stearoyl-CoA
	Q9FPD5	Arabidopsis thaliana	Stearoyl-CoA
	Q9LMI4	Arabidopsis thaliana	Stearoyl-CoA
	Q9LMI3	Arabidopsis thaliana	Stearoyl-CoA
	Q9SID2	Arabidopsis thaliana	Stearoyl-CoA
	Q949X0	Arabidopsis thaliana	Stearoyl-CoA
	Q9TT94	Bos taurus	Stearoyl-CoA
	Q2KIA4	Bos taurus	Stearoyl-CoA
	G5EGN2	Caenorhabditis elegans	Stearoyl-CoA
	G5EGH6	Caenorhabditis elegans	Stearoyl-CoA
	G5ED44	Caenorhabditis elegans	Stearoyl-CoA
	O00767	Homo sapiens	Stearoyl-CoA
	Q86SK9	Homo sapiens	Stearoyl-CoA
	Q99PL7	Mus musculus	Stearoyl-CoA
	P13011	Mus musculus	Stearoyl-CoA
	Q6T707	Mus musculus	Stearoyl-CoA
	P13516	Mus musculus	Stearoyl-CoA
	P07308	Rattus norvegicus	Stearoyl-CoA
	P21147	Saccharomyces cerevisiae	Stearoyl-CoA
	O94523	Schizosaccharomyces pombe	Stearoyl-CoA
	TMALAC00010820	Tetrahymeana malaccensis			CDS Ciliate FADs	CodeML	CUB
	TMALAC00053000	Tetrahymeana malaccensis			CDS Ciliate FADs	CodeML	CUB
	TMALAC00147880	Tetrahymeana malaccensis			CDS Ciliate FADs	CodeML	CUB
	TMALAC00164360	Tetrahymeana malaccensis			CDS Ciliate FADs	CodeML	CUB
	TBOREA00023820	Tetrahymena borealis			CDS Ciliate FADs	CodeML	CUB
	TBOREA00083270	Tetrahymena borealis			CDS Ciliate FADs	CodeML	CUB
	TBOREA00173010	Tetrahymena borealis			CDS Ciliate FADs	CodeML	CUB
	TBOREA00184830	Tetrahymena borealis			CDS Ciliate FADs	CodeML	CUB
	TBOREA00186650	Tetrahymena borealis			CDS Ciliate FADs	CodeML	CUB
	TELLIO00064110	Tetrahymena elliotti			CDS Ciliate FADs	CodeML	CUB
	TELLIO00151100	Tetrahymena elliotti			CDS Ciliate FADs	CodeML	CUB
	TMALAC00013660	Tetrahymeana malaccensis			CDS Ciliate FADs	CodeML
	TMALAC00088800	Tetrahymeana malaccensis			CDS Ciliate FADs	CodeML
	TMALAC00160540	Tetrahymeana malaccensis			CDS Ciliate FADs	CodeML
	TMALAC00193740	Tetrahymeana malaccensis			CDS Ciliate FADs	CodeML
	TBOREA00105240	Tetrahymena borealis			CDS Ciliate FADs	CodeML
	TBOREA00155330	Tetrahymena borealis			CDS Ciliate FADs	CodeML
	TBOREA00155740	Tetrahymena borealis			CDS Ciliate FADs	CodeML
	TSP00023610	Tetrahymena canadensis			CDS Ciliate FADs	CodeML
	TSP00049970	Tetrahymena canadensis			CDS Ciliate FADs	CodeML
	TSP00092430	Tetrahymena canadensis			CDS Ciliate FADs	CodeML
	TSP00115330	Tetrahymena canadensis			CDS Ciliate FADs	CodeML
	TSP00134350	Tetrahymena canadensis			CDS Ciliate FADs	CodeML
	TSP00148120	Tetrahymena canadensis			CDS Ciliate FADs	CodeML
	TSP00184480	Tetrahymena canadensis			CDS Ciliate FADs	CodeML
	TSP00185120	Tetrahymena canadensis			CDS Ciliate FADs	CodeML
	TSP00205890	Tetrahymena canadensis			CDS Ciliate FADs	CodeML
	TELLIO00057950	Tetrahymena elliotti			CDS Ciliate FADs	CodeML
	TELLIO00073080	Tetrahymena elliotti			CDS Ciliate FADs	CodeML
	TELLIO00133330	Tetrahymena elliotti			CDS Ciliate FADs	CodeML
	TELLIO00217570	Tetrahymena elliotti			CDS Ciliate FADs	CodeML
	TEPIDO00003780	Tetrahymena empidokyrea			CDS Ciliate FADs	CodeML
	TEPIDO00015900	Tetrahymena empidokyrea			CDS Ciliate FADs	CodeML
	TEPIDO00062060	Tetrahymena empidokyrea			CDS Ciliate FADs	CodeML
	TEPIDO00084890	Tetrahymena empidokyrea			CDS Ciliate FADs	CodeML
	TEPIDO00107720	Tetrahymena empidokyrea			CDS Ciliate FADs	CodeML
	TEPIDO00108800	Tetrahymena empidokyrea			CDS Ciliate FADs	CodeML
	TEPIDO00112050	Tetrahymena empidokyrea			CDS Ciliate FADs	CodeML
	TEPIDO00143740	Tetrahymena empidokyrea			CDS Ciliate FADs	CodeML
	TEPIDO00153480	Tetrahymena empidokyrea			CDS Ciliate FADs	CodeML
	TPARAV00028750	Tetrahymena paravorax			CDS Ciliate FADs	CodeML
	TPARAV00129170	Tetrahymena paravorax			CDS Ciliate FADs	CodeML
	TPARAV00168680	Tetrahymena paravorax			CDS Ciliate FADs	CodeML
	TPARAV00206100	Tetrahymena paravorax			CDS Ciliate FADs	CodeML
	TPARAV00247210	Tetrahymena paravorax			CDS Ciliate FADs	CodeML
	TPARAV00253320	Tetrahymena paravorax			CDS Ciliate FADs	CodeML
	TPYRIF00020650	Tetrahymena pyriformis			CDS Ciliate FADs	CodeML
	TPYRIF00078250	Tetrahymena pyriformis			CDS Ciliate FADs	CodeML
	TPYRIF00114470	Tetrahymena pyriformis			CDS Ciliate FADs	CodeML
	TPYRIF00161780	Tetrahymena pyriformis			CDS Ciliate FADs	CodeML
	TPYRIF00222410	Tetrahymena pyriformis			CDS Ciliate FADs	CodeML
	TPYRIF00223200	Tetrahymena pyriformis			CDS Ciliate FADs	CodeML
	TPYRIF00229060	Tetrahymena pyriformis			CDS Ciliate FADs	CodeML
	TSHANG00028560	Tetrahymena shanghaiensis			CDS Ciliate FADs	CodeML
	TSHANG00055220	Tetrahymena shanghaiensis			CDS Ciliate FADs	CodeML
	TSHANG00062380	Tetrahymena shanghaiensis			CDS Ciliate FADs	CodeML
	TSHANG00068920	Tetrahymena shanghaiensis			CDS Ciliate FADs	CodeML
	TSHANG00089070	Tetrahymena shanghaiensis			CDS Ciliate FADs	CodeML
	TSHANG00107600	Tetrahymena shanghaiensis			CDS Ciliate FADs	CodeML
	TSHANG00107610	Tetrahymena shanghaiensis			CDS Ciliate FADs	CodeML
	TSHANG00142210	Tetrahymena shanghaiensis			CDS Ciliate FADs	CodeML
	TSHANG00176560	Tetrahymena shanghaiensis			CDS Ciliate FADs	CodeML
	TTHERM_00052620	Tetrahymena thermophila			CDS Ciliate FADs	CodeML
	TTHERM_00334320	Tetrahymena thermophila			CDS Ciliate FADs	CodeML
	TTHERM_00463280	Tetrahymena thermophila			CDS Ciliate FADs	CodeML
	TTHERM_00765110	Tetrahymena thermophila			CDS Ciliate FADs	CodeML
	TVORAX00000380	Tetrahymena vorax			CDS Ciliate FADs	CodeML
	TVORAX00060150	Tetrahymena vorax			CDS Ciliate FADs	CodeML
	TVORAX00072050	Tetrahymena vorax			CDS Ciliate FADs	CodeML
	TVORAX00109930	Tetrahymena vorax			CDS Ciliate FADs	CodeML
	TVORAX00121530	Tetrahymena vorax			CDS Ciliate FADs	CodeML
	TVORAX00180560	Tetrahymena vorax			CDS Ciliate FADs	CodeML
	TVORAX00206820	Tetrahymena vorax			CDS Ciliate FADs	CodeML
	TMALAC00048740	Tetrahymeana malaccensis			CDS Ciliate FADs
	TMALAC00087450	Tetrahymeana malaccensis			CDS Ciliate FADs
	TMALAC00102670	Tetrahymeana malaccensis			CDS Ciliate FADs
	TMALAC00107310	Tetrahymeana malaccensis			CDS Ciliate FADs
	TMALAC00139600	Tetrahymeana malaccensis			CDS Ciliate FADs
	TMALAC00151340	Tetrahymeana malaccensis			CDS Ciliate FADs
	TMALAC00151350	Tetrahymeana malaccensis			CDS Ciliate FADs
	TMALAC00168490	Tetrahymeana malaccensis			CDS Ciliate FADs
	TBOREA00015330	Tetrahymena borealis			CDS Ciliate FADs
	TBOREA00057050	Tetrahymena borealis			CDS Ciliate FADs
	TBOREA00107120	Tetrahymena borealis			CDS Ciliate FADs
	TBOREA00109320	Tetrahymena borealis			CDS Ciliate FADs
	TBOREA00146240	Tetrahymena borealis			CDS Ciliate FADs
	TBOREA00161000	Tetrahymena borealis			CDS Ciliate FADs
	TBOREA00161010	Tetrahymena borealis			CDS Ciliate FADs
	TSP00008800	Tetrahymena canadensis			CDS Ciliate FADs
	TSP00033270	Tetrahymena canadensis			CDS Ciliate FADs
	TSP00064650	Tetrahymena canadensis			CDS Ciliate FADs
	TSP00082550	Tetrahymena canadensis			CDS Ciliate FADs
	TSP00088880	Tetrahymena canadensis			CDS Ciliate FADs
	TSP00093400	Tetrahymena canadensis			CDS Ciliate FADs
	TSP00140910	Tetrahymena canadensis			CDS Ciliate FADs
	TSP00140920	Tetrahymena canadensis			CDS Ciliate FADs
	TELLIO00005290	Tetrahymena elliotti			CDS Ciliate FADs
	TELLIO00074330	Tetrahymena elliotti			CDS Ciliate FADs
	TELLIO00122380	Tetrahymena elliotti			CDS Ciliate FADs
	TELLIO00131390	Tetrahymena elliotti			CDS Ciliate FADs
	TELLIO00145810	Tetrahymena elliotti			CDS Ciliate FADs
	TELLIO00178740	Tetrahymena elliotti			CDS Ciliate FADs
	TELLIO00193560	Tetrahymena elliotti			CDS Ciliate FADs
	TELLIO00193570	Tetrahymena elliotti			CDS Ciliate FADs
	TEPIDO00013670	Tetrahymena empidokyrea			CDS Ciliate FADs
	TEPIDO00037590	Tetrahymena empidokyrea			CDS Ciliate FADs
	TEPIDO00074300	Tetrahymena empidokyrea			CDS Ciliate FADs
	TEPIDO00087840	Tetrahymena empidokyrea			CDS Ciliate FADs
	TEPIDO00117760	Tetrahymena empidokyrea			CDS Ciliate FADs
	TEPIDO00133310	Tetrahymena empidokyrea			CDS Ciliate FADs
	TEPIDO00139220	Tetrahymena empidokyrea			CDS Ciliate FADs
	TEPIDO00139230	Tetrahymena empidokyrea			CDS Ciliate FADs
	TEPIDO00139240	Tetrahymena empidokyrea			CDS Ciliate FADs
	TPARAV00022400	Tetrahymena paravorax			CDS Ciliate FADs
	TPARAV00056520	Tetrahymena paravorax			CDS Ciliate FADs
	TPARAV00071170	Tetrahymena paravorax			CDS Ciliate FADs
	TPARAV00132350	Tetrahymena paravorax			CDS Ciliate FADs
	TPARAV00160170	Tetrahymena paravorax			CDS Ciliate FADs
	TPARAV00167070	Tetrahymena paravorax			CDS Ciliate FADs
	TPARAV00181130	Tetrahymena paravorax			CDS Ciliate FADs
	TPARAV00198400	Tetrahymena paravorax			CDS Ciliate FADs
	TPYRIF00042700	Tetrahymena pyriformis			CDS Ciliate FADs
	TPYRIF00059300	Tetrahymena pyriformis			CDS Ciliate FADs
	TPYRIF00112900	Tetrahymena pyriformis			CDS Ciliate FADs
	TPYRIF00125680	Tetrahymena pyriformis			CDS Ciliate FADs
	TPYRIF00157690	Tetrahymena pyriformis			CDS Ciliate FADs
	TPYRIF00195640	Tetrahymena pyriformis			CDS Ciliate FADs
	TPYRIF00195650	Tetrahymena pyriformis			CDS Ciliate FADs
	TPYRIF00265060	Tetrahymena pyriformis			CDS Ciliate FADs
	TSHANG00006810	Tetrahymena shanghaiensis			CDS Ciliate FADs
	TSHANG00012980	Tetrahymena shanghaiensis			CDS Ciliate FADs
	TSHANG00039790	Tetrahymena shanghaiensis			CDS Ciliate FADs
	TSHANG00068910	Tetrahymena shanghaiensis			CDS Ciliate FADs
	TSHANG00075950	Tetrahymena shanghaiensis			CDS Ciliate FADs
	TSHANG00119500	Tetrahymena shanghaiensis			CDS Ciliate FADs
	TSHANG00162070	Tetrahymena shanghaiensis			CDS Ciliate FADs
	TSHANG00174230	Tetrahymena shanghaiensis			CDS Ciliate FADs
	TSHANG00186800	Tetrahymena shanghaiensis			CDS Ciliate FADs
	TSHANG00187450	Tetrahymena shanghaiensis			CDS Ciliate FADs
	TSHANG00211140	Tetrahymena shanghaiensis			CDS Ciliate FADs
	TTHERM_00138530	Tetrahymena thermophila			CDS Ciliate FADs
	TTHERM_00196130	Tetrahymena thermophila			CDS Ciliate FADs
	TTHERM_00339850	Tetrahymena thermophila			CDS Ciliate FADs
	TTHERM_00444260	Tetrahymena thermophila			CDS Ciliate FADs
	TTHERM_00535680	Tetrahymena thermophila			CDS Ciliate FADs
	TTHERM_00648790	Tetrahymena thermophila			CDS Ciliate FADs
	TTHERM_00666950	Tetrahymena thermophila			CDS Ciliate FADs
	TTHERM_00666960	Tetrahymena thermophila			CDS Ciliate FADs
	Des5TT	Tetrahymena thermophila			CDS Ciliate FADs
	TVORAX00045450	Tetrahymena vorax			CDS Ciliate FADs
	TVORAX00125250	Tetrahymena vorax			CDS Ciliate FADs
	TVORAX00148150	Tetrahymena vorax			CDS Ciliate FADs
	TVORAX00151210	Tetrahymena vorax			CDS Ciliate FADs
	TVORAX00220290	Tetrahymena vorax			CDS Ciliate FADs
	TVORAX00232730	Tetrahymena vorax			CDS Ciliate FADs
	TVORAX00232780	Tetrahymena vorax			CDS Ciliate FADs

## Sheet: Discarded sequences
	Discarded sequences. Not tripartite conserved motif present
	Sequence ID	Organism
	ARTBC00225	Arthroderma benhamiae
	BOTFB13636	Botryotinia fuckeliana
	OSTLU06048	Ostreococcus lucimarinus
